# Supplementary material for: Selective Phenotyping, Entropy Reduction, and the Mastermind game
Source: BMC Bioinformatics. 2011 Oct 20;12:406. doi: 10.1186/1471-2105-12-406 (PMC3258278; doi:10.1186/1471-2105-12-406)
Supplement: Additional file 1 — SPARE source code. A zip-compressed directory containing R source code and example data. See file README.txt in there for more details. [file 1471-2105-12-406-S1.ZIP]

Archive with 9 entries (6 files):
- supplement/
- supplement/data/
- supplement/data/x_y_PARAMS_qtl_kparent.rda
- supplement/R/
- supplement/R/bernoulli.R
- supplement/R/gaussian.R
- supplement/R/spare.R
- supplement/README.txt
- supplement/test_SPARE.R
