# Supplementary material for: Selective Phenotyping, Entropy Reduction, and the Mastermind game
Source: BMC Bioinformatics. 2011 Oct 20;12:406. doi: 10.1186/1471-2105-12-406 (PMC3258278; doi:10.1186/1471-2105-12-406)
Supplement: Additional file 1 — SPARE source code. A zip-compressed directory containing R source code and example data. See file README.txt in there for more details. [file 1471-2105-12-406-S1.ZIP › supplement/R/bernoulli.R]

# incremental SPARE for Bernoulli data
#
# if you have seen the samples T and you have a genotype matrix S, gives you the next single sample s
# 
###############################################################################


#### set the parameters; with some default values
makeParams = function(alpha1 = 10, beta1 = 1, alpham1 = NULL, betam1 = NULL, constsub = NULL, w=0.5){
	if (is.null(alpham1)) alpham1 = beta1
	if (is.null(betam1)) betam1 = alpha1
	if (is.null(constsub)) constsub = lbeta(alpha1,beta1) + lbeta(alpham1,betam1)
    list(
    	alpha1 = alpha1,
    	beta1 = beta1,
    	alpham1 = alpham1,
    	betam1 = betam1,
    	constsub = constsub,
    	w = w            
    )
}

fulltable = function(a,b){a = factor(a,levels=c(-1,1));b=factor(b,levels=c(-1,1));table(a,b)}

# returns the cross genotype-phenotype crosstable for every locus lambda
counts = function(y,x){
    if (is.null(y)) return(matrix(0,ncol=ncol(x),nrow=4))
    res = apply(x,2,fulltable,y)
    return(res)
}


# ncounts are the counts for the xt,yt-genotype-phenotype comparison
py_x_alllambda = function(ys,xs,ncounts,p){
    newcounts = counts(ys,xs) + ncounts
    
	logp1lambda = lbeta(newcounts[4,]+p$alpha1,newcounts[2,]+p$beta1) +
            lbeta(newcounts[3,]+p$alpham1,newcounts[1,]+p$betam1)- p$constsub

	logpm1lambda = lbeta(newcounts[3,]+p$alpha1,newcounts[1,]+p$beta1) +
            lbeta(newcounts[4,]+p$alpham1,newcounts[2,]+p$betam1)- p$constsub
    
	pys_lambda = p$w*exp(logp1lambda) + (1-p$w)*exp(logpm1lambda)
    
	return(pys_lambda)
}


# calculate the shannon etropy of a discrete distribution
shannon = function(x){-sum((x*log2(x))[x>0])}


# returns the posterior for lambda, given a set of genotyped+phenotyped individuals
plambda_ysxs = function(ys, xs, prior, ncounts, p){
    num_plambda = py_x_alllambda(ys,xs,ncounts,p)*prior
    su = sum(num_plambda)
    res = num_plambda/su
    return( list(res=res,su=su) )
}


# a user-friendly version of plambda_ysxs, returns only a probability vector
posterior = function(ys,xs,prior=rep(1/ncol(xs),ncol(xs)),ncounts=NULL,p){
    if (is.null(ncounts)) ncounts = 0
    plambda_ysxs(ys,xs,prior,ncounts,p)$res
}


# Shannon entropy of a discrete distribution
shannon = function(x){
    -sum( (x*log2(x))[x>0] )
}

## function f to be integrated: entropy * proba(y | x)
f = function(ys, xs, yt, xt, prior,ncounts,p){
    x = rbind(xs, xt)
    res = sapply(
            ys,
            function(y){
                temp = plambda_ysxs ( c(y,yt), x , prior ,ncounts,p)
                if(	temp$su == 0 ) return(0) 
                return( temp$su * shannon(temp$res) ) 
            }
    )
    return(res)
}


## performs the integration of f
integrate_discrete = function( xs, yt, xt, prior, ncounts,p){
   	hilf = f(ys=-1,xs=xs, yt=yt, xt=xt, prior=prior,ncounts,p) +
   			f(ys=1,xs=xs, yt=yt, xt=xt, prior=prior,ncounts,p)
 	return(hilf)
}


## cost function given the set of observed samples T
## calculates the expected entropy of lambda, for EACH SAMPLE OF a 
## given genotype matrix xs, and a set xt,yt of phenotyped samples
cost_T = function( xs, yt, xt, prior=rep(1/ncol(xs), ncol(xs)), p ){
	ncounts = counts(yt,xt)
    res = apply ( xs, 1, integrate_discrete, yt=yt,xt=xt, prior=prior ,ncounts=ncounts,p=p)
    return(res)
}
