# Supplementary material for: Selective Phenotyping, Entropy Reduction, and the Mastermind game
Source: BMC Bioinformatics. 2011 Oct 20;12:406. doi: 10.1186/1471-2105-12-406 (PMC3258278; doi:10.1186/1471-2105-12-406)
Supplement: Additional file 1 — SPARE source code. A zip-compressed directory containing R source code and example data. See file README.txt in there for more details. [file 1471-2105-12-406-S1.ZIP › supplement/R/gaussian.R]

# incremental SPARE for Gaussian data
#
# if you have seen the samples T and you have a genotype matrix S, gives you the next single sample s
# 
###############################################################################


makeParams = function(sigma, nu, eta1, etam1, weight){
    list(
            sigma = sigma,
            tau = 1/sigma^2,
            nu = nu,
            tauprime = 1/nu^2,
            eta1 = eta1,
            etam1 = etam1, 
            weight = weight
    )
}


##log-likelihood for gaussian
llikeli_gauss = function( xslambda, ys, params){
    
    n = length(ys)
    s1 = which(xslambda==1)
    sm1 = which(xslambda==-1)
    yss1 = sum(ys[s1])
    yssm1 = sum(ys[sm1])
    
    a1 = params$tau*length(s1) + params$tauprime
    am1 = params$tau*length(sm1) + params$tauprime
    a = sqrt(a1*am1)

    # a factor -2 is missing in the b's, but therefore the denominator 4 is also cancelled in exp1=...
    b11 = params$tau*yss1 + params$tauprime*params$eta1
    b1m1 = params$tau*yssm1 + params$tauprime*params$etam1
    bm11 = params$tau*yssm1 + params$tauprime*params$eta1
    bm1m1 = params$tau*yss1 + params$tauprime*params$etam1
    
    c = params$tau*sum(ys^2) + params$tauprime*( params$eta1^2 + params$etam1^2 )
    
    exp1 = -0.5*(c-b11^2/a1-bm11^2/am1)
    exp2 = -0.5*(c-b1m1^2/am1-bm1m1^2/a1)
    
    # this computes directly the likelihood
    # p$tauprime/a/(p$sigma*sqrt(2*pi))^n * (exp(exp1)*p$weight + exp(exp2)*(1-p$weight))
    
    # returns the log likelihood
    llik = log(params$tauprime) - log(a) - n*log( params$sigma*sqrt(2*pi) ) +
           exp1 + log( params$weight + (1 -params$weight)*exp( exp2 - exp1 ) )
    
    llik
}

llikeli_fun = llikeli_gauss

# log-likelihood of all loci lambda for the phenotype vector y and genotype x : 
# computes the vector of log( pr( y | lambda,x) ), one entry per locus lambda
lpy_x_alllambda = function(y, x, params){
    if (length(y)==0) return(rep(1,ncol(x)))
    res = apply(x, 2, llikeli_fun, ys=y, params=params)
    return(res)
}


# returns the posterior for all lambda, given a set of genotyped+phenotyped individuals
plambda_ysxs = function(ys, xs, prior, params){
    # prior-weighted log-likelihood
    num_lplambda = lpy_x_alllambda(ys,xs, params) + log(prior)
    
    # shift all prior-weighted log-likelihood by common constant set to - max num_lplambda
    const = - max(num_lplambda)
            
    su = sum( exp( num_lplambda + const ) )
    res = exp( num_lplambda + const )/su
    return( list(res=res,su=su*exp(-const) ) )
}

# a user-friendly version of plambda_ysxs, returns only a probability vector
posterior = function(ys, xs, prior=rep(1/ncol(xs),ncol(xs)), params ){
    plambda_ysxs(ys,xs,prior, params)$res
}

### log posterior
# as above but directly in log scale
lposterior = function(ys, xs, prior=rep(1/ncol(xs),ncol(xs)), params ){
    # prior-weighted log-likelihood
    num_lplambda = lpy_x_alllambda(ys,xs, params) + log(prior)
    
    # shift all prior-weighted log-likelihood by common constant set to - max num_lplambda
    const = - max(num_lplambda)
    
    lsu = log( sum( exp( num_lplambda + const ) ) ) - const
    return( num_lplambda - lsu )

}


# Shannon entropy of a discrete distribution
shannon = function(x){
    -sum( (x*log2(x))[x>0] )
}

## function f to be integrated: entropy * proba(y | x)
f = function(ys, xs, yt, xt, prior, params){
    x = rbind(xs, xt)
    res = sapply(
            ys,
            function(y){
                temp = plambda_ysxs ( c(y,yt), x , prior, params )
                if(	temp$su == 0 ) return(0) 
                return( temp$su * shannon(temp$res) ) 
            }
    )
    return(res)
}

## performs the integration of f
## restrict to the interval where the mass lies 
integrate_interval = function( xs, yt, xt, prior, params){
    lowerbound = params$etam1-3*params$nu-3*params$sigma
    upperbound = params$eta1+ 3*params$nu+3*params$sigma
    
    integrate(f, lower=lowerbound, upper=upperbound, xs=xs, yt=yt, xt=xt, prior=prior, params=params)$value
}


## cost function given the set of observed samples T
## calculates the expected entropy of lambda, for each sample of a 
## given genotype matrix xs, and a set xt,yt of phenotyped samples
cost_T = function( xs, yt, xt, prior=rep(1/ncol(xs), ncol(xs)), params ){
    res = apply ( xs, 1, integrate_interval, yt=yt,xt=xt, prior=prior, params=params )
    return(res)
}
