# Supplementary material for: Selective Phenotyping, Entropy Reduction, and the Mastermind game
Source: BMC Bioinformatics. 2011 Oct 20;12:406. doi: 10.1186/1471-2105-12-406 (PMC3258278; doi:10.1186/1471-2105-12-406)
Supplement: Additional file 1 — SPARE source code. A zip-compressed directory containing R source code and example data. See file README.txt in there for more details. [file 1471-2105-12-406-S1.ZIP › supplement/R/spare.R]

## selective phenotyping iterative greedy choice
## chose the next best, then phenotype, etc.
##
## the appropriate cost function (cost_T() ) must be previuosly loaded. See gaussian.R and bernoulli.R in this directory
spare = function(x, y, ti, ns=length( setdiff(1:nrow(x), ti) ), params,verbose=TRUE){
    
	for (i in 1:ns) {
    	if (verbose) print(i)
        si = setdiff(1:nrow(x), ti)
        xs = x[si, , drop=FALSE]
        xt = x[ti, , drop=FALSE]
        yt = y[ti]
        
        ## compute cost
        co = cost_T( xs, yt, xt, prior = rep(1/ncol(xs), ncol(xs)),params )
        
        ## take the best
        ti = c( ti, si[which.min(co)] )
        
    }
    return(ti)
}
