# Supplementary material for: Selective Phenotyping, Entropy Reduction, and the Mastermind game
Source: BMC Bioinformatics. 2011 Oct 20;12:406. doi: 10.1186/1471-2105-12-406 (PMC3258278; doi:10.1186/1471-2105-12-406)
Supplement: Additional file 1 — SPARE source code. A zip-compressed directory containing R source code and example data. See file README.txt in there for more details. [file 1471-2105-12-406-S1.ZIP › supplement/README.txt]

########################################
# R code implementing the SPARE method
# as described in Gagneur et al., Selective Phenotyping, Entropy Reduction, and the Mastermind Game, (submitted)
#
# requires R >= 2.10.0
# 
# Version 0.91
########################################

Folder content
---------------
test_SPARE.R : runs SPARE on one dataset

data/x_y_PARAMS_qtl_kparent.rda: a simulated dataset 

R/bernoulli.R: help functions for the Bernoulli case
R/gaussian.R: help functions for the Gaussian case
R/spare.R: main function


Running the example
-------------------
open a R session with this directory as current directory
At the R prompt, type:
> source("test_SPARE.R")

The simulated data will be loaded and SPARE will be run on it to incrementally select 15 further individuals.
SPARE is run in verbose mode and a number indicating the current selection round is printed out on screen.
After the 15th selection, a plot similar to Fig.3 , right panel, of Gagneur et al. is plotted on screen. 
