# Supplementary material for: Selective Phenotyping, Entropy Reduction, and the Mastermind game
Source: BMC Bioinformatics. 2011 Oct 20;12:406. doi: 10.1186/1471-2105-12-406 (PMC3258278; doi:10.1186/1471-2105-12-406)
Supplement: Additional file 1 — SPARE source code. A zip-compressed directory containing R source code and example data. See file README.txt in there for more details. [file 1471-2105-12-406-S1.ZIP › supplement/test_SPARE.R]

# script illustrating usage of SPARE
#
# Author: julien.gagneur
###############################################################################

source("R/gaussian.R")
source("R/spare.R")

# load simulated dataset.
# The dataset contains:
# 	x: the genotype matrix (entries in {-1,1})
# 	y: the phenotype vector
# 	PARAMS: hyperparameters upon which the parameters of the two Gaussians have been drawn
# 	qtl: true position of the QTL
# 	kparent: the first kparent rows correspond to the parental (observed) strains.
load("data/x_y_PARAMS_qtl_kparent.rda")

## incremental SPARE selection for 15 individiuals
selection = spare(x, y, ti=1:(2*kparent), ns=15, params=PARAMS, verbose=TRUE)

## successive posterior
seqpos = t(sapply(
				1:length(selection),
				function(i)
					posterior( ys = y[selection[1:i]], xs = x[selection[1:i],,drop=FALSE], prior=rep(1/ncol(x),ncol(x)), params=PARAMS )
		))

## plot successive posterior vs genotype 
cols=c("lightgrey","darkgrey")
par(mfcol=c(15-2*kparent,1), mar=c(0.5,3,1,1))
for(i in (2*kparent+1):15){ 
	plot(seqpos[i,], xlim=c(0.5,ncol(x)+0.5), ylim=c(-0.5,1), type="l", xaxt="n", yaxt="n", xlab="", ylab="")
	rect(1:ncol(x)-0.5, -0.5, 1:ncol(x)+0.5, -0.25, col=cols[ 1+(x[selection[i], ] == -1) ], border=NA )
	axis(2, at =c(0,0.5,1), labels=as.character(c(0,0.5,1)), cex.axis=1.5 )
}
